# Supplementary material for: Effectiveness and safety of electroacupuncture in female overactive bladder: a randomized controlled trial investigating sacral and tibial nerve modulation
Source: Front Med (Lausanne). 2025 Sep 16;12:1579276. doi: 10.3389/fmed.2025.1579276 (PMC12479545; doi:10.3389/fmed.2025.1579276)
Supplement: Supplementary file 1 [file Table_1.XLS]

## Sheet: Sheet1
Age (years)	Whether the patient is postmenopausal	Disease duration (months)	Overactive bladder severity	Mode of intervention	Urgency symptom score（Pre-treatment）	Overactive Bladder Symptom Score（Pre-treatment）	Quality of Life score（Pre-treatment）	Urgency symptom score（2 weeks post-treatment）	Overactive Bladder Symptom Score（2 weeks post-treatment）	Quality of life score（2 weeks post-treatment）	Subjective Efficacy Evaluation（2 weeks post-treatment）	Urgency symptom score（4 weeks post-treatment）	Overactive Bladder Symptom Score（4 weeks post-treatment）	Quality of life score（4 weeks post-treatment）	Subjective Efficacy Evaluation（4 weeks post-treatment）	Safety Evaluation of EA	Acceptance Evaluation of EA	Discomfort Assessment during EA
40	NO	8	MILD 001	Medication	3	5	4	2	4	4	1	2	4	4	1
34	NO	9	MILD 002	Electroacupuncture	3	5	5	2	4	4	1					4（2）	6（4）	2
26	NO	6	MILD 003	Medication	3	5	4	2	5	4	1	2	4	5	1
55	YES	9	MILD 004	Medication	3	5	4	2	5	4	1	2	4	4	1
25	NO	9	MILD 005	Electroacupuncture	3	5	5	1	3	2	1	0	0	0	3	12（1）	12（4）	1
33	NO	7	MILD 006	Electroacupuncture	3	5	4	1	3	2	1	0	0	0	3	12（1）	12（4）	1
51	YES	8	MILD 007	Medication	3	5	5	2	5	4	1	2	4	4	1
35	NO	10	MILD 008	Electroacupuncture	3	5	5	2	4	3	1	1	3	3	1	12（1）	12（4）	1
33	NO	6	MILD 009	Medication	3	5	5	1	3	2	1	0	0	0	3
46	NO	5	MILD 010	Medication	3	4	5	2	4	4	0	3	5	4	1
21	NO	6	MILD 011	Electroacupuncture	3	5	5	2		0						3（1）	3（4）	1
56	YES	3	MILD 012	Medication	3	5	4	2	4	4	1	2	4	4	1
58	YES	10	MILD 013	Electroacupuncture	3	5	4	1	3	2	2	0	0	4	3	12（1）	12（4）	1
40	NO	8	MILD 014	Medication	3	5	5	1	3	2	1	0	0	0	3
32	NO	9	MILD 015	Electroacupuncture	3	5	5	3	5	3	1	2	4	4	1	12（1）	12（4）	1
60	YES	6	MILD 016	Electroacupuncture	4	4	4	1	3	2	2	0	0	4	3	12（1）	12（4）	1
40	NO	6	MILD 017	Medication	3	5	5	1	3	2	1	0	0	0	1
26	NO	10	MILD 018	Medication	4	5	5	1	3	2	1	2	3	3	1
34	NO	9	MILD 019	Medication	4	5	5	1	3	2	1	2	3	3	1
47	NO	3	MILD 020	Electroacupuncture	4	5	5	1	3	2	1	2	3	3	3	12（1）	12（4）	1
43	NO	4	MILD 021	Medication	3	4	5	1	3	2	1	2	3	3	3
49	NO	5	MILD 022	Medication	3	5	5	2	3	2	1	2	4	4	2
58	YES	7	MILD 023	Electroacupuncture	3	5	5	1	3	2	1	2	3	3	1	12（2）	12（3）	2
41	NO	3	MILD 024	Electroacupuncture	3	5	5	1	3	2	1	1	2	2	3	12（2）	12（4）	2
49	NO	6	MILD 025	Electroacupuncture	3	5	4	1	3	2	2	0	0	4	3	12（1）	12（4）	1
27	NO	4	MILD 026	Medication	3	4	5	1	3	2	1	2	3	3	3
49	NO	8	MILD 027	Electroacupuncture	3	5	4	1	3	2	2	0	0	4	3	12（1）	12（4）	1
58	YES	5	MILD 028	Electroacupuncture	3	5	5	1	3	2	1	2	3	3	1	12（2）	12（3）	2
26	NO	3	MILD 029	Medication	3	5	4
25	NO	5	MILD 030	Medication	3	5	4
42	NO	4	MILD 031	Medication	3	4	5	1	3	2	1	2	3	3	3
27	NO	6	MILD 032	Electroacupuncture	3	5	5	1	3	2	1	1	2	2	3	12（2）	12（4）	2
60	YES	6	MILD 033	Electroacupuncture	3	5	5	1	3	2	1	1	2	2	3	12（2）	12（4）	2
40	NO	6	MILD 033	Electroacupuncture	3	5	5	1	3	2	1	1	2	3	2	12（1）	12（4）	2
26	NO	6	MODERATE 001	Electroacupuncture	3	6	5	1	3	2	1	1	2	2	3	12（1）	12（3）	2
28	NO	7	MODERATE 002	Electroacupuncture	3	9	5	2	6	3	2	2	5	2	2	12（1）	12（3）	2
48	NO	8	MODERATE 003	Medication	3	9	5	3	7	4	1	3	7	4	1
43	NO	9	MODERATE 004	Electroacupuncture	3	9	5	2	6	3	2	2	5	2	2	12（1）	12（4）	2
30	NO	4	MODERATE 005	Medication	3	10	6	2	8	4	1	2	5	3	2
50	NO	5	MODERATE 006	Medication	3	6	5	2	4	3	2	2	3	3	2
43	NO	6	MODERATE 007	Electroacupuncture	3	6	5	1	3	2	1	1	2	2	3	12（1）	12（4）	2
51	YES	6	MODERATE 008	Medication	4	8	6	3	8	5	1	3	6	4	2
26	NO	5	MODERATE 009	Electroacupuncture	3	9	5	2	6	3	2	2	5	2	2	12（1）	12（4）	2
57	YES	6	MODERATE 010	Electroacupuncture	3	9	5	2	6	3	2	2	6	2	2	12（1）	12（4）	2
33	NO	6	MODERATE 011	Medication	3	7	5	1	3	2	2	2	3	2	3
37	NO	5	MODERATE 012	Electroacupuncture	3	7	5	1	3	2	2	2	4	2	3	12（1）	12（4）	2
35	NO	9	MODERATE 013	Medication	4	8	6	3	8	5	1	3	5	4	2
29	NO	8	MODERATE 014	Medication	3	6	5	2	4	3	2	2	3	3	2
20	NO	5	MODERATE 015	Electroacupuncture	3	7	5	1	3	2	2	2	4	2	3	12（1）	12（4）	2
51	NO	6	MODERATE 016	Medication	3	6	5	2	4	3	2	2	3	3	2
60	YES	7	MODERATE 017	Electroacupuncture	3	6	5	1	3	2	1	1	2	2	3	12（1）	12（3）	2
24	NO	5	MODERATE 018	Electroacupuncture	3	7	5	1	3	3	2	1	2	2	3	12（1）	12（3）	2
40	NO	6	MODERATE 019	Electroacupuncture	3	7	5	1	3	3	2	1	2	2	3	12（1）	12（4）	2
33	NO	10	MODERATE 020	Medication	4	8	6	3	8	5	1	3	5	4	2
59	YES	5	MODERATE 021	Medication	3	7	5	1	3	3	2	1	2	2	3
33	NO	12	MODERATE 022	Medication	4	8	6	3	8	5	1	3	5	4	2
35	NO	12	SEVERE 001	Electroacupuncture	3	12	5	3	8	3	2	2	5	2	3	12（2）	12（4）	1
42	NO	11	SEVERE 002	Electroacupuncture	3	12	5	3	8	3	2	3	5	2	3	12（2）	12（4）	1
22	NO	10	SEVERE 003	Medication	3	11	5	3	11	5	2	3	9	4	1
28	NO	5	SEVERE 004	Electroacupuncture	4	12	6	3	8	3	2	3	5	2	3	12（1）	12（4）	1
33	NO	3	SEVERE 005	Medication	4	11	6
24	NO	4	SEVERE 006	Electroacupuncture	4	12	6	3	8	3	2	3	5	3	3	12（1）	12（4）	1
34	NO	10	SEVERE 007	Medication	3	12	6	3	7	3	2	3	5	3	3
36	NO	5	SEVERE 008	Electroacupuncture	3	11	5	3	8	3	2	2	5	2	3	12（1）	12（4）	1
25	NO	6	SEVERE 009	Electroacupuncture	4	12	6
41	NO	7	SEVERE 010	Medication	4	12	6	3	7	3	2	3	5	3	3
38	NO	8	SEVERE 011	Medication	4	11	6	3	11	5	2	3	9	2	2
27	NO	9	SEVERE 012	Electroacupuncture	3	12	5	3	9	3	2	2	5	2	3	12（2）	12（4）	1
