# Supplementary material for: Effectiveness and safety of electroacupuncture in female overactive bladder: a randomized controlled trial investigating sacral and tibial nerve modulation
Source: Front Med (Lausanne). 2025 Sep 16;12:1579276. doi: 10.3389/fmed.2025.1579276 (PMC12479545; doi:10.3389/fmed.2025.1579276)
Supplement: Supplementary file 3 [file Table_3.XLS]

## Sheet: Human BDNF
Overactive bladder severity	Urine number before treatment starts	The concentration of this Urinary Cytokine before treatment(ng/mL)	Urine number at the end of treatment	The concentration of this Urinary Cytokine at the end of treatment(ng/mL)	Mode of intervention
MILD 001	2	6.20255	5	0.827061	Medication
MILD 002	10	4.54054			Electroacupuncture
MILD 003	15	2.58487	23	2.09344	Medication
MILD 004	16	4.30354	24	1.47851	Medication
MILD 005	17	2.044	26	4.58489	Electroacupuncture
MILD 006	18	2.65639	25	1.97711	Electroacupuncture
MILD 007	22	2.95603	28	1.12386	Medication
MILD 008	36	7.37765	43	1.07306	Electroacupuncture
MILD 009	47	5.27553	50	2.432	Medication
MILD 010	38	4.17899	46	2.01344	Medication
MILD 011	57	3.13882			Electroacupuncture
MILD 012	58	2.44565	64	2.80343	Medication
MILD 013	59	2.39134	67	0.290344	Electroacupuncture
MILD 014	61	1.655	71	3.45051	Medication
MILD 015	62	2.14987	72	5.93808	Electroacupuncture
MILD 016	63	3.45925	75	4.01784	Electroacupuncture
MILD 017	73	4.10781	88	3.4944	Medication
MILD 018	70	4.89491	87	2.25888	Medication
MILD 019	74	1.54161	89	4.56266	Medication
MILD 020	76	2.55663	91	2.3378	Electroacupuncture
MILD 021	79	2.75135	97	5.64433	Medication
MILD 022	81	5.53639	98	3.28763	Medication
MILD 023	82	4.20983	102	9.3973	Electroacupuncture
MILD 024	86	6.98898	103	9.24441	Electroacupuncture
MILD 025	94	3.24577	110	7.00067	Electroacupuncture
MILD 026	93	1.9531	107	4.59547	Medication
MILD 027	111	1.14255	120	3.2745	Electroacupuncture
MILD 028	112	2.85619	121	2.98896	Electroacupuncture
MILD 029	105	1.55225			Medication
MILD 030	106	2.07482			Medication
MILD 031	104	1.88788	114	5.90688	Medication
MILD 032	115	5.14971	124	10.1117	Electroacupuncture
MILD 033	118	3.99808	128	7.47435	Electroacupuncture
MILD 033	125	1.49941	131	7.36289	Electroacupuncture
MODERATE 001	3	1.46811	6	6.96676	Electroacupuncture
MODERATE 002	9	1.2864	11	4.63946	Electroacupuncture
MODERATE 003	14	1.45774	21	2.53351	Medication
MODERATE 004	29	2.43882	34	4.86937	Electroacupuncture
MODERATE 005	30	3.87164	35	5.70584	Medication
MODERATE 006	31	7.05789	39	9.61399	Medication
MODERATE 007	32	3.66529	40	8.66567	Electroacupuncture
MODERATE 008	33	2.77359	37	7.08652	Medication
MODERATE 009	41	2.08722	42	6.82523	Electroacupuncture
MODERATE 010	52	2.11841	56	4.34736	Electroacupuncture
MODERATE 011	53	1.2815	60	2.65025	Medication
MODERATE 012	55	1.61135	65	4.82956	Electroacupuncture
MODERATE 013	66	2.36448	77	4.63946	Medication
MODERATE 014	68	5.03898	80	11.311	Medication
MODERATE 015	69	3.74858	90	9.23075	Electroacupuncture
MODERATE 016	78	1.88788	92	5.19109	Medication
MODERATE 017	83	2.58487	99	5.82555	Electroacupuncture
MODERATE 018	84	2.23294	100	2.3734	Electroacupuncture
MODERATE 019	85	1.62221	101	1.91936	Electroacupuncture
MODERATE 020	95	1.67152	108	2.14396	Medication
MODERATE 021	96	2.29156	109	3.91178	Medication
MODERATE 022	113	3.90051	119	7.03482	Medication
SEVERE 001	1	4.05761	4	6.59294	Electroacupuncture
SEVERE 002	7	2.54258	8	6.19476	Electroacupuncture
SEVERE 003	12	2.06864	13	5.03108	Medication
SEVERE 004	20	1.38608	27	2.60981	Electroacupuncture
SEVERE 005	19	1.26683			Medication
SEVERE 006	44	2.8714	51	2.42545	Electroacupuncture
SEVERE 007	45	2.43882	49	2.05009	Medication
SEVERE 008	48	3.85249	54	3.88642	Electroacupuncture
SEVERE 009	116	3.72994	126	8.86343	Electroacupuncture
SEVERE 010	117	0.814451	127	5.70584	Medication
SEVERE 011	122	1.23771	129	4.34736	Medication
SEVERE 012	123	1.34584	130	2.51817	Electroacupuncture

## Sheet: Human EGF
Overactive bladder severity	Urine number before treatment starts	The concentration of this Urinary Cytokine before treatment(ng/mL)	Urine number at the end of treatment	The concentration of this Urinary Cytokine at the end of treatment(ng/mL)	Mode of intervention
MILD 001	2	1.32302	5	0.706517	Medication
MILD 002	10	0.779733			Electroacupuncture
MILD 003	15	0.755396	23	0.686874	Medication
MILD 004	16	1.32827	24	0.708169	Medication
MILD 005	17	0.826271	26	0.926894	Electroacupuncture
MILD 006	18	1.05329	25	0.755396	Electroacupuncture
MILD 007	22	1.34148	28	0.603957	Medication
MILD 008	36	1.58192	43	0.748533	Electroacupuncture
MILD 009	47	1.28421	50	0.901463	Medication
MILD 010	38	1.05329	46	0.799206	Medication
MILD 011	57	1.46288			Electroacupuncture
MILD 012	58	1.09745	64	0.954851	Medication
MILD 013	59	1.13843	67	0.606977	Electroacupuncture
MILD 014	61	0.997939	71	0.481532	Medication
MILD 015	62	0.846503	72	1.19981	Electroacupuncture
MILD 016	63	1.09521	75	1.38727	Electroacupuncture
MILD 017	73	0.750245	88	1.12235	Medication
MILD 018	70	1.35481	87	1.00631	Medication
MILD 019	74	1.17589	89	1.34414	Medication
MILD 020	76	1.18541	91	1.07078	Electroacupuncture
MILD 021	79	1.09297	97	0.485571	Medication
MILD 022	81	1.31257	98	0.757119	Medication
MILD 023	82	1.15236	102	1.01167	Electroacupuncture
MILD 024	86	1.13613	103	0.904626	Electroacupuncture
MILD 025	94	0.897595	110	0.75923	Electroacupuncture
MILD 026	93	0.71148	107	0.675518	Medication
MILD 027	111	1.09521	120	0.674333	Electroacupuncture
MILD 028	112	1.01051	121	0.582789	Electroacupuncture
MILD 029	105	1.01896			Medication
MILD 030	106	0.880334			Medication
MILD 031	104	0.740009	114	0.826401	Medication
MILD 032	115	0.713139	124	1.00149	Electroacupuncture
MILD 033	118	0.808161	128	0.861716	Electroacupuncture
MILD 033	125	0.855809	131	0.839389	Electroacupuncture
MODERATE 001	3	0.839107	6	0.748085	Electroacupuncture
MODERATE 002	9	0.740009	11	0.775457	Electroacupuncture
MODERATE 003	14	0.915094	21	0.583924	Medication
MODERATE 004	29	0.837265	34	0.8538	Electroacupuncture
MODERATE 005	30	1.12235	35	0.925159	Medication
MODERATE 006	31	1.12922	39	0.765453	Medication
MODERATE 007	32	0.868955	40	0.889742	Electroacupuncture
MODERATE 008	33	0.793864	37	0.750555	Medication
MODERATE 009	41	0.907287	42	0.78174	Electroacupuncture
MODERATE 010	52	0.765766	56	0.454207	Electroacupuncture
MODERATE 011	53	1.20222	60	0.624012	Medication
MODERATE 012	55	0.88224	65	0.644924	Electroacupuncture
MODERATE 013	66	0.713139	77	0.718708	Medication
MODERATE 014	68	0.593453	80	0.960012	Medication
MODERATE 015	69	0.868955	90	1.98503	Electroacupuncture
MODERATE 016	78	0.997939	92	0.965664	Medication
MODERATE 017	83	1.25888	99	1.35862	Electroacupuncture
MODERATE 018	84	1.04247	100	0.839389	Electroacupuncture
MODERATE 019	85	0.9711	101	1.29308	Electroacupuncture
MODERATE 020	95	0.758843	108	1.06825	Medication
MODERATE 021	96	0.695018	109	1.48936	Medication
MODERATE 022	113	0.647001	119	0.908711	Medication
SEVERE 001	1	1.25136	4	1.5671	Electroacupuncture
SEVERE 002	7	1.08628	8	1.32184	Electroacupuncture
SEVERE 003	12	0.800992	13	1.26491	Medication
SEVERE 004	20	0.917053	27	0.74932	Electroacupuncture
SEVERE 005	19	1.26643			Medication
SEVERE 006	44	0.981358	51	1.08813	Electroacupuncture
SEVERE 007	45	0.7623	49	0.745618	Medication
SEVERE 008	48	0.61914	54	0.965664	Electroacupuncture
SEVERE 009	116	0.70322	126	1.46302	Electroacupuncture
SEVERE 010	117	0.647001	127	0.872333	Medication
SEVERE 011	122	0.561083	129	1.05015	Medication
SEVERE 012	123	0.792089	130	0.834181	Electroacupuncture

## Sheet: Human NGF
Overactive bladder severity	Urine number before treatment starts	The concentration of this Urinary Cytokine before treatment(ng/mL)	Urine number at the end of treatment	The concentration of this Urinary Cytokine at the end of treatment(ng/mL)	Mode of intervention
MILD 001	2	16.1496	5	5.85247	Medication
MILD 002	10	7.47875			Electroacupuncture
MILD 003	15	14.2486	23	2.70152	Medication
MILD 004	16	12.4037	24	8.51869	Medication
MILD 005	17	8.00863	26	10.7343	Electroacupuncture
MILD 006	18	10.0189	25	15.531	Electroacupuncture
MILD 007	22	14.5178	28	7.1548	Medication
MILD 008	36	27.353	43	9.65174	Electroacupuncture
MILD 009	47	22.9734	50	7.9416	Medication
MILD 010	38	18.2567	46	8.3131	Medication
MILD 011	57	17.8421			Electroacupuncture
MILD 012	58	17.8421	64	18.1005	Medication
MILD 013	59	14.0266	67	8.86608	Electroacupuncture
MILD 014	61	8.79613	71	13.0734	Medication
MILD 015	62	17.8936	72	21.5857	Electroacupuncture
MILD 016	63	2.48253	75	27.0693	Electroacupuncture
MILD 017	73	4.5557	88	23.661	Medication
MILD 018	70	19.4858	87	13.9383	Medication
MILD 019	74	21.4095	89	23.4719	Medication
MILD 020	76	16.8827	91	22.9734	Electroacupuncture
MILD 021	79	10.6961	97	8.93628	Medication
MILD 022	81	19.2139	98	13.2011	Medication
MILD 023	82	18.9982	102	14.4478	Electroacupuncture
MILD 024	86	11.5137	103	18.5885	Electroacupuncture
MILD 025	94	9.14833	110	11.4867	Electroacupuncture
MILD 026	93	6.30704	107	8.16307	Medication
MILD 027	111	15.8146	120	5.1409	Electroacupuncture
MILD 028	112	16.982	121	4.79361	Electroacupuncture
MILD 029	105	16.982			Medication
MILD 030	106	21.7629			Medication
MILD 031	104	17.1318	114	8.53403	Medication
MILD 032	115	6.93129	124	15.5713	Electroacupuncture
MILD 033	118	9.76121	128	11.0303	Electroacupuncture
MILD 033	125	17.7907	131	15.492	Electroacupuncture
MODERATE 001	3	10.5437	6	13.4152	Electroacupuncture
MODERATE 002	9	6.46113	11	12.2923	Electroacupuncture
MODERATE 003	14	12.3624	21	4.67061	Medication
MODERATE 004	29	7.74189	34	21.3889	Electroacupuncture
MODERATE 005	30	24.953	35	20.0916	Medication
MODERATE 006	31	20.1497	39	10.8057	Medication
MODERATE 007	32	6.2152	40	7.49388	Electroacupuncture
MODERATE 008	33	12.4863	37	6.21091	Medication
MODERATE 009	41	7.60987	42	17.0504	Electroacupuncture
MODERATE 010	52	9.54284	56	11.8522	Electroacupuncture
MODERATE 011	53	13.6755	60	9.74649	Medication
MODERATE 012	55	7.77503	65	13.3792	Electroacupuncture
MODERATE 013	66	10.468	77	16.2166	Medication
MODERATE 014	68	13.6755	80	26.1964	Medication
MODERATE 015	69	8.62228	90	17.9607	Electroacupuncture
MODERATE 016	78	2.24338	92	2.22425	Medication
MODERATE 017	83	16.8827	99	15.3735	Electroacupuncture
MODERATE 018	84	10.2797	100	6.55158	Electroacupuncture
MODERATE 019	85	8.14337	101	12.2581	Electroacupuncture
MODERATE 020	95	4.41761	108	8.79452	Medication
MODERATE 021	96	5.85247	109	16.2986	Medication
MODERATE 022	113	4.17197	119	0.531095	Medication
SEVERE 001	1	13.8504	4	11.4867	Electroacupuncture
SEVERE 002	7	11.004	8	11.9193	Electroacupuncture
SEVERE 003	12	5.32193	13	13.0226	Medication
SEVERE 004	20	6.52313	27	8.19138	Electroacupuncture
SEVERE 005	19	11.5534			Medication
SEVERE 006	44	10.5437	51	9.71611	Electroacupuncture
SEVERE 007	45	8.90115	49	6.63089	Medication
SEVERE 008	48	5.73318	54	6.73704	Electroacupuncture
SEVERE 009	116	6.64777	126	12.4984	Electroacupuncture
SEVERE 010	117	3.04926	127	4.52368	Medication
SEVERE 011	122	4.97707	129	8.30501	Medication
SEVERE 012	123	7.1548	130	3.7514	Electroacupuncture

## Sheet: Human PGE2
Overactive bladder severity	Urine number before treatment starts	The concentration of this Urinary Cytokine before treatment(ng/mL)	Urine number at the end of treatment	The concentration of this Urinary Cytokine at the end of treatment(ng/mL)	Mode of intervention
MILD 001	2	3.74715	5	1.96674	Medication
MILD 002	10	2.59689			Electroacupuncture
MILD 003	15	3.20686	23	3.36139	Medication
MILD 004	16	4.53223	24	3.15109	Medication
MILD 005	17	2.9038	26	3.46989	Electroacupuncture
MILD 006	18	4.25106	25	3.64143	Electroacupuncture
MILD 007	22	4.54254	28	3.31208	Medication
MILD 008	36	8.82622	43	2.72608	Electroacupuncture
MILD 009	47	4.22178	50	3.60667	Medication
MILD 010	38	4.53223	46	2.61108	Medication
MILD 011	57	5.47214			Electroacupuncture
MILD 012	58	4.30022	64	4.08722	Medication
MILD 013	59	4.27067	67	2.9189	Electroacupuncture
MILD 014	61	3.43626	71	3.40285	Medication
MILD 015	62	3.01049	72	3.0803	Electroacupuncture
MILD 016	63	4.85031	75	3.95596	Electroacupuncture
MILD 017	73	2.46413	88	4.2805	Medication
MILD 018	70	5.12985	87	3.69402	Medication
MILD 019	74	5.55785	89	4.53223	Medication
MILD 020	76	4.30022	91	4.15408	Electroacupuncture
MILD 021	79	3.44465	97	2.79198	Medication
MILD 022	81	6.12675	98	2.92647	Medication
MILD 023	82	5.43578	102	3.8194	Electroacupuncture
MILD 024	86	5.92673	103	4.40036	Electroacupuncture
MILD 025	94	1.97919	110	4.13722	Electroacupuncture
MILD 026	93	3.08811	107	3.72359	Medication
MILD 027	111	3.52928	120	3.43389	Electroacupuncture
MILD 028	112	4.1637	121	3.20519	Electroacupuncture
MILD 029	105	4.03056			Medication
MILD 030	106	3.91904			Medication
MILD 031	104	3.39453	114	4.14794	Medication
MILD 032	115	2.54055	124	5.21833	Electroacupuncture
MILD 033	118	2.53355	128	3.35228	Electroacupuncture
MILD 033	125	3.23095	131	4.21267	Electroacupuncture
MODERATE 001	3	4.05882	6	4.24531	Electroacupuncture
MODERATE 002	9	3.11164	11	4.82838	Electroacupuncture
MODERATE 003	14	3.2229	21	3.38579	Medication
MODERATE 004	29	4.02118	34	5.44434	Electroacupuncture
MODERATE 005	30	3.92825	35	5.76527	Medication
MODERATE 006	31	5.37568	39	4.08925	Medication
MODERATE 007	32	2.57568	40	2.75007	Electroacupuncture
MODERATE 008	33	4.48095	37	3.01805	Medication
MODERATE 009	41	3.75606	42	4.65385	Electroacupuncture
MODERATE 010	52	4.32993	56	3.89604	Electroacupuncture
MODERATE 011	53	3.83692	60	3.74365	Medication
MODERATE 012	55	4.07773	65	4.13722	Electroacupuncture
MODERATE 013	66	2.8364	77	4.12119	Medication
MODERATE 014	68	4.44027	80	5.52235	Medication
MODERATE 015	69	2.45036	90	5.02879	Electroacupuncture
MODERATE 016	78	2.9038	92	2.94846	Medication
MODERATE 017	83	4.7637	99	4.58926	Electroacupuncture
MODERATE 018	84	4.07773	100	3.80418	Electroacupuncture
MODERATE 019	85	2.47793	101	4.29466	Electroacupuncture
MODERATE 020	95	2.51262	108	4.12119	Medication
MODERATE 021	96	3.46146	109	4.65977	Medication
MODERATE 022	113	2.87373	119	3.28559	Medication
SEVERE 001	1	2.9038	4	4.16405	Electroacupuncture
SEVERE 002	7	3.80983	8	3.66376	Electroacupuncture
SEVERE 003	12	2.94164	13	4.53127	Medication
SEVERE 004	20	3.19885	27	2.99018	Electroacupuncture
SEVERE 005	19	4.52194			Medication
SEVERE 006	44	3.98381	51	3.86527	Electroacupuncture
SEVERE 007	45	3.63272	49	2.77308	Medication
SEVERE 008	48	4.69961	54	4.30017	Electroacupuncture
SEVERE 009	116	2.58981	126	4.9969	Electroacupuncture
SEVERE 010	117	2.60398	127	2.62586	Medication
SEVERE 011	122	2.52656	129	4.06277	Medication
SEVERE 012	123	2.68264	130	3.08793	Electroacupuncture

## Sheet: Human MIP1β
Overactive bladder severity	Urine number before treatment starts	The concentration of this Urinary Cytokine before treatment(pg/mL)	Urine number at the end of treatment	The concentration of this Urinary Cytokine at the end of treatment(pg/mL)	Mode of intervention
MILD 001	2	150.901	5	86.0409	Medication
MILD 002	10	98.8089			Electroacupuncture
MILD 003	15	104.932	23	93.0537	Medication
MILD 004	16	60.7174	24	111.169	Medication
MILD 005	17	98.5514	26	141.551	Electroacupuncture
MILD 006	18	112.347	25	135.478	Electroacupuncture
MILD 007	22	101.689	28	90.1848	Medication
MILD 008	36	115.352	43	82.0757	Electroacupuncture
MILD 009	47	84.4784	50	69.0577	Medication
MILD 010	38	152.608	46	87.4017	Medication
MILD 011	57	115.047			Electroacupuncture
MILD 012	58	118.134	64	71.5129	Medication
MILD 013	59	85.5917	67	86.2663	Electroacupuncture
MILD 014	61	102.758	71	70.5604	Medication
MILD 015	62	131.491	72	110.006	Electroacupuncture
MILD 016	63	39.2826	75	108.57	Electroacupuncture
MILD 017	73	86.4922	88	87.4017	Medication
MILD 018	70	138.094	87	149.637	Medication
MILD 019	74	105.207	89	111.462	Medication
MILD 020	76	86.9458	91	111.462	Electroacupuncture
MILD 021	79	100.369	97	150.056	Medication
MILD 022	81	115.047	98	137.717	Medication
MILD 023	82	123.605	102	138.161	Electroacupuncture
MILD 024	86	115.657	103	91.9967	Electroacupuncture
MILD 025	94	165.31	110	103.225	Electroacupuncture
MILD 026	93	102.758	107	69.915	Medication
MILD 027	111	110.586	120	97.3602	Electroacupuncture
MILD 028	112	76.4356	121	101.987	Electroacupuncture
MILD 029	105	96.7674			Medication
MILD 030	106	85.5917			Medication
MILD 031	104	159.243	114	99.5594	Medication
MILD 032	115	109.429	124	95.2111	Electroacupuncture
MILD 033	118	104.111	128	96.3622	Electroacupuncture
MILD 033	125	121.641	131	138.161	Electroacupuncture
MODERATE 001	3	91.1314	6	107.788	Electroacupuncture
MODERATE 002	9	78.8987	11	106.857	Electroacupuncture
MODERATE 003	14	122.618	21	92.631	Medication
MODERATE 004	29	85.1447	34	103.225	Electroacupuncture
MODERATE 005	30	89.2478	35	121.058	Medication
MODERATE 006	31	144.716	39	43.5409	Medication
MODERATE 007	32	77.6587	40	93.9123	Electroacupuncture
MODERATE 008	33	110.006	37	129.207	Medication
MODERATE 009	41	67.2148	42	101.287	Electroacupuncture
MODERATE 010	52	71.3216	56	95.0477	Electroacupuncture
MODERATE 011	53	142.334	60	100.247	Medication
MODERATE 012	55	124.267	65	110.445	Electroacupuncture
MODERATE 013	66	112.051	77	110.061	Medication
MODERATE 014	68	157.885	80	94.3973	Medication
MODERATE 015	69	74.4336	90	139.212	Electroacupuncture
MODERATE 016	78	103.027	92	101.812	Medication
MODERATE 017	83	78.8987	99	107.414	Electroacupuncture
MODERATE 018	84	110.586	100	93.9123	Electroacupuncture
MODERATE 019	85	94.2755	101	99.0473	Electroacupuncture
MODERATE 020	95	57.3992	108	91.2096	Medication
MODERATE 021	96	128.681	109	139.477	Medication
MODERATE 022	113	151.325	119	99.9024	Medication
SEVERE 001	1	92.8113	4	101.462	Electroacupuncture
SEVERE 002	7	243.555	8	129.207	Electroacupuncture
SEVERE 003	12	104.111	13	101.812	Medication
SEVERE 004	20	113.838	27	79.9569	Electroacupuncture
SEVERE 005	19	140.001			Medication
SEVERE 006	44	102.222	51	113.78	Electroacupuncture
SEVERE 007	45	132.205	49	88.1234	Medication
SEVERE 008	48	121.965	54	90.7404	Electroacupuncture
SEVERE 009	116	106.315	126	111.804	Electroacupuncture
SEVERE 010	117	65.0537	127	88.2755	Medication
SEVERE 011	122	75.6293	129	113.581	Medication
SEVERE 012	123	121.317	130	79.1191	Electroacupuncture

## Sheet: Human MCP 1
Overactive bladder severity	Urine number before treatment starts	The concentration of this Urinary Cytokine before treatment(pg/mL)	Urine number at the end of treatment	The concentration of this Urinary Cytokine at the end of treatment(pg/mL)	Mode of intervention
MILD 001	2	108.231	5	76.4958	Medication
MILD 002	10	107.264			Electroacupuncture
MILD 003	15	82.8681	23	85.3555	Medication
MILD 004	16	123.634	24	84.6017	Medication
MILD 005	17	107.264	26	157.524	Electroacupuncture
MILD 006	18	98.094	25	72.073	Electroacupuncture
MILD 007	22	140.391	28	91.9043	Medication
MILD 008	36	235.953	43	78.3338	Electroacupuncture
MILD 009	47	85.8617	50	95.5106	Medication
MILD 010	38	76.7233	46	108.556	Medication
MILD 011	57	83.3599			Electroacupuncture
MILD 012	58	77.6398	64	79.0337	Medication
MILD 013	59	77.1803	67	76.4958	Electroacupuncture
MILD 014	61	82.1358	71	81.6511	Medication
MILD 015	62	130.671	72	136.911	Electroacupuncture
MILD 016	63	129.865	75	102.262	Electroacupuncture
MILD 017	73	29.6247	88	147.693	Medication
MILD 018	70	99.2659	87	132.711	Medication
MILD 019	74	59.3792	89	170.496	Medication
MILD 020	76	93.8282	91	173.963	Electroacupuncture
MILD 021	79	100.155	97	137.771	Medication
MILD 022	81	113.904	98	102.873	Medication
MILD 023	82	161.167	102	134.887	Electroacupuncture
MILD 024	86	193.523	103	93.8501	Electroacupuncture
MILD 025	94	90.021	110	143.459	Electroacupuncture
MILD 026	93	65.2698	107	111.982	Medication
MILD 027	111	98.9716	120	77.4169	Electroacupuncture
MILD 028	112	98.6781	121	75.3796	Electroacupuncture
MILD 029	105	56.8621			Medication
MILD 030	106	110.86			Medication
MILD 031	104	87.3984	114	158.409	Medication
MILD 032	115	106.306	124	174.526	Electroacupuncture
MILD 033	118	90.2876	128	96.5128	Electroacupuncture
MILD 033	125	71.2167	131	165.366	Electroacupuncture
MODERATE 001	3	70.3694	6	174.055	Electroacupuncture
MODERATE 002	9	91.3621	11	100.62	Electroacupuncture
MODERATE 003	14	91.3621	21	75.6041	Medication
MODERATE 004	29	92.9986	34	177.861	Electroacupuncture
MODERATE 005	30	143.074	35	207.865	Medication
MODERATE 006	31	262.58	39	445.193	Medication
MODERATE 007	32	70.159	40	123.443	Electroacupuncture
MODERATE 008	33	107.264	37	84.4875	Medication
MODERATE 009	41	68.0849	42	73.379	Electroacupuncture
MODERATE 010	52	80.9291	56	41.8634	Electroacupuncture
MODERATE 011	53	88.9625	60	24.1168	Medication
MODERATE 012	55	68.0849	65	109.267	Electroacupuncture
MODERATE 013	66	81.1691	77	91.7618	Medication
MODERATE 014	68	138.203	80	325.385	Medication
MODERATE 015	69	61.9834	90	190.366	Electroacupuncture
MODERATE 016	78	52.5698	92	74.0419	Medication
MODERATE 017	83	75.8169	99	106.61	Electroacupuncture
MODERATE 018	84	78.7997	100	32.9235	Electroacupuncture
MODERATE 019	85	82.6233	101	25.8637	Electroacupuncture
MODERATE 020	95	71.8581	108	99.7874	Medication
MODERATE 021	96	92.9986	109	90.475	Medication
MODERATE 022	113	90.2876	119	144.229	Medication
SEVERE 001	1	55.9834	4	105.736	Electroacupuncture
SEVERE 002	7	61.2302	8	86.2023	Electroacupuncture
SEVERE 003	12	79.5036	13	16.8485	Medication
SEVERE 004	20	79.9761	27	20.597	Electroacupuncture
SEVERE 005	19	67.0678			Medication
SEVERE 006	44	73.8134	51	48.9095	Electroacupuncture
SEVERE 007	45	93.2743	49	14.4385	Medication
SEVERE 008	48	103.18	54	34.1063	Electroacupuncture
SEVERE 009	116	53.4083	126	206.147	Electroacupuncture
SEVERE 010	117	51.7408	127	68.2168	Medication
SEVERE 011	122	66.6647	129	46.1643	Medication
SEVERE 012	123	62.7441	130	22.9275	Electroacupuncture
