# Supplementary material for: Effectiveness and safety of electroacupuncture in female overactive bladder: a randomized controlled trial investigating sacral and tibial nerve modulation
Source: Front Med (Lausanne). 2025 Sep 16;12:1579276. doi: 10.3389/fmed.2025.1579276 (PMC12479545; doi:10.3389/fmed.2025.1579276)
Supplement: Supplementary file 5 [file Table_5.XLS]

## Sheet: 3 Months Follow-up
Overactive bladder severity	Urine number before treatment starts	Urine number at the end of treatment	Mode of intervention	Urgency symptom score（Three months after the end of treatment）	Overactive Bladder Symptom Score（Three months after the end of treatment）	Quality of Life score（Three months after the end of treatment）
MILD 001	2	5	Medication	3	6	4
MILD 002	10		Electroacupuncture
MILD 003	15	23	Medication	3	7	3
MILD 004	16	24	Medication	4	6	3
MILD 005	17	26	Electroacupuncture	1	3	3
MILD 006	18	25	Electroacupuncture	3	4	3
MILD 007	22	28	Medication	4	6	3
MILD 008	36	43	Electroacupuncture	2	2	2
MILD 009	47	50	Medication	3	4	5
MILD 010	38	46	Medication	4	5	4
MILD 011	57		Electroacupuncture
MILD 012	58	64	Medication	2	4	2
MILD 013	59	67	Electroacupuncture	2	2	2
MILD 014	61	71	Medication	3	4	3
MILD 015	62	72	Electroacupuncture	2	2	2
MILD 016	63	75	Electroacupuncture	2	1	1
MILD 017	73	88	Medication	3	4	3
MILD 018	70	87	Medication	2	3	3
MILD 019	74	89	Medication	3	5	2
MILD 020	76	91	Electroacupuncture	2	3	3
MILD 021	79	97	Medication	3	6	3
MILD 022	81	98	Medication	2	7	5
MILD 023	82	102	Electroacupuncture	1	1	1
MILD 024	86	103	Electroacupuncture	2	2	1
MILD 025	94	110	Electroacupuncture	2	5	2
MILD 026	93	107	Medication	3	6	3
MILD 027	111	120	Electroacupuncture	2	2	2
MILD 028	112	121	Electroacupuncture	2	2	3
MILD 029	105		Medication
MILD 030	106		Medication
MILD 031	104	114	Medication	3	7	3
MILD 032	115	124	Electroacupuncture	3	6	2
MILD 033	118	128	Electroacupuncture	2	2	2
MILD 033	125	131	Electroacupuncture	2	4	2
MODERATE 001	3	6	Electroacupuncture	2	3	2
MODERATE 002	9	11	Electroacupuncture	2	2	2
MODERATE 003	14	21	Medication	2	3	1
MODERATE 004	29	34	Electroacupuncture	2	5	3
MODERATE 005	30	35	Medication	3	5	3
MODERATE 006	31	39	Medication	2	4	2
MODERATE 007	32	40	Electroacupuncture	2	2	2
MODERATE 008	33	37	Medication	2	3	2
MODERATE 009	41	42	Electroacupuncture	2	2	2
MODERATE 010	52	56	Electroacupuncture	3	7	3
MODERATE 011	53	60	Medication	3	4	3
MODERATE 012	55	65	Electroacupuncture	4	8	4
MODERATE 013	66	77	Medication	3	4	2
MODERATE 014	68	80	Medication	1	1	1
MODERATE 015	69	90	Electroacupuncture	2	2	2
MODERATE 016	78	92	Medication	3	3	5
MODERATE 017	83	99	Electroacupuncture	2	6	4
MODERATE 018	84	100	Electroacupuncture	3	6	3
MODERATE 019	85	101	Electroacupuncture	2	2	3
MODERATE 020	95	108	Medication	4	6	3
MODERATE 021	96	109	Medication	1	1	1
MODERATE 022	113	119	Medication	3	4	3
SEVERE 001	1	4	Electroacupuncture	3	5	3
SEVERE 002	7	8	Electroacupuncture	3	4	3
SEVERE 003	12	13	Medication	3	7	4
SEVERE 004	20	27	Electroacupuncture	2	2	2
SEVERE 005	19		Medication
SEVERE 006	44	51	Electroacupuncture	3	6	3
SEVERE 007	45	49	Medication	4	8	3
SEVERE 008	48	54	Electroacupuncture	2	5	2
SEVERE 009	116	126	Electroacupuncture	3	7	3
SEVERE 010	117	127	Medication	3	9	4
SEVERE 011	122	129	Medication	4	10	3
SEVERE 012	123	130	Electroacupuncture	4	9	4
